# Supplementary material for: Targeting SAM-I Riboswitch Using Antisense Oligonucleotide Technology for Inhibiting the Growth of Staphylococcus aureus and Listeria monocytogenes
Source: Antibiotics (Basel). 2022 Nov 19;11(11):1662. doi: 10.3390/antibiotics11111662 (PMC9686682; doi:10.3390/antibiotics11111662)
Supplement: Supplementary file 1 [file antibiotics-11-01662-s001.zip]

Archive with 1 entries (1 files):
- antibiotics-1960631-supplementary.pdf
